# Supplementary material for: AML-DECODER: Advanced Machine Learning for HD-sEMG Signal Classification—Decoding Lateral Epicondylitis in Forearm Muscles
Source: Diagnostics (Basel). 2024 Oct 10;14(20):2255. doi: 10.3390/diagnostics14202255 (PMC11505862; doi:10.3390/diagnostics14202255)
Supplement: Supplementary file 1 [file diagnostics-14-02255-s001.zip]

Archive with 2 entries (2 files):
- Code S2.zip
- Data S1.zip
